# Supplementary material for: The m6A reader protein YTHDF2 facilitates HTLV-1 infectious and mitotic propagation by stabilizing Tax RNA
Source: J Virol. 2026 May 15;100(6):e00529-26. doi: 10.1128/jvi.00529-26 (PMC13288785; doi:10.1128/jvi.00529-26)
Supplement: Tables S1 to S3 — Prediction results and primer sequences. [file jvi.00529-26-s0007.xlsx]

## Sheet: Table S1
Table S1. Prediction of m⁶A Modification Sites in HTLV-1 RNA (refJ02029) Using SRAMP.
Posit	Sequence	Score	Modification	Decision
1555	AAAGCAGGCCACUGGAGUCGGGACUGCACUCAGCCUCGUCCCCCC	0.694	m6A	(Very high confidence)
3984	UACACAGUUUCACCCAUUGCGGACAGACGGCCCUCACAUUGCAAG	0.652	m6A	(High confidence)
4510	UGCCCUAUCCAUAGCCCUAUGGACAAUCAACCACCUGAAUGUGUU	0.64	m6A	(High confidence)
1624	GACCCAACUCACUGGAAGCGAGACUGCCCCCGCCUAAAGCCCACU	0.639	m6A	(High confidence)
4092	CACAACAUCAGAUGCCUCGGGGACACAUCCGCCGUGGCCUACUUC	0.637	m6A	(High confidence)
1871	CACCCAGACCAGCCACCCAAAGACUAUCGAAGCUUUACUAGAUAC	0.635	m6A	(High confidence)
3678	CCCAACGGGCCGAACUUCUCGGACUUUUGCAUGGCCUCUCCAGCG	0.629	m6A	(High confidence)
8208	CGACAACCCCUCACCUCAAAAAACUUUUCAUGGCACGCAUAUGGC	0.625	m6A	(High confidence)
8055	UCUGACGUCUCCCCCCGGAGGGACAGCUCAGCACCGGCUCAGGCU	0.623	m6A	(High confidence)
5880	AAGAGCCUCCUACAUGAGGUGGACAAAGAUAUUUCCCAAUUAACU	0.622	m6A	(High confidence)
8025	GUCUGAAAAGGUCAGGGCCCAGACUAGGGCUCUGACGUCUCCCCC	0.62	m6A	(High confidence)
7011	UACCCAGUCUACGUGUUUGGAGACUGUGUACAAGGCGAUUGGUGC	0.617	m6A	(High confidence)
4407	CCUACAAUCCAACCAGCUCAGGACUUGUAGAACGCUCUAAUGGCA	0.614	m6A	(High confidence)
7048	AUUGGUGCCCCAUCUCUGGGGGACUAUGUUCGGCCCGCCUACAUC	0.608	m6A	(High confidence)
4597	CCGACUCCAGCCGAUCCCAGAGACACAUUCCCUCAGCAAUAAACA	0.608	m6A	(High confidence)
3960	UCCUGCAGCUCUCUCCUGCAGAACUACACAGUUUCACCCAUUGCG	0.605	m6A	(High confidence)
3104	CUGCGGCAGGCCCUGUCACAGAACUGCCGCAGUAGACUAGUCCAA	0.603	m6A	(High confidence)
7578	GCCCUAAUAAUUCUACCCGAAGACUGUUUGCCCACUACCCUUUUC	0.601	m6A	(High confidence)
4674	UUAAUAGCCGCCAGUGGAAAGGACCACAGGAGGCUCUCCAAGAAG	0.601	m6A	(High confidence)
2928	GGUCCCGCUGGGCGCUACCUGAACUUCAAGCCCUACUUGGCGAGA	0.595	m6A	(Moderate confidence)
1406	AAAAAUUACUACAGGCCCGAGGACACACUAAUAGCCCUCUAGGAG	0.591	m6A	(Moderate confidence)
6123	ACUGGCUGGGGCCUCAACUGGGACCUUGGCCUCUCACAGUGGGCU	0.588	m6A	(Moderate confidence)
3669	ACAAGUCGGCCCAACGGGCCGAACUUCUCGGACUUUUGCAUGGCC	0.584	m6A	(Moderate confidence)
7691	CACCACUCCAGGCCUUAUUUGGACAUUUACCGAUGGCACGCCUAU	0.573	m6A	(Moderate confidence)
3453	AUUUAGGUGCCCAAACUGGAGAACUUUGGAACACUUUUCUUAAAA	0.57	m6A	(Moderate confidence)
8102	GCCCUGACGUGUCCCCCUGAAGACAAAUCAUAAGCUCAGACCUCC	0.57	m6A	(Moderate confidence)
3117	UGUCACAGAACUGCCGCAGUAGACUAGUCCAAACCCUGCCCCUCC	0.566	m6A	(Moderate confidence)
4755	CUGCCCAGUGGAUCCCGUGGAGACUCCUCAAGCGAGCUGCAUGCC	0.566	m6A	(Moderate confidence)
6101	CCCCCUUGAGAAUCGAGUCCUGACUGGCUGGGGCCUCAACUGGGA	0.564	m6A	(Moderate confidence)
7525	UUCCCUACAAGCGAAUAGAAGAACUCCUCUAUAAAAUCUCCCUUA	0.562	m6A	(Moderate confidence)
1306	GAACGCCUCAACAUAGCUCUUGACAAUGGGCUGCCAGAAGGCACG	0.562	m6A	(Moderate confidence)
2971	GAUUCAGUGGGUCUCCAAAGGAACUCCUACCUUACGCCAGCCCCU	0.56	m6A	(Moderate confidence)
895	CAUCGCCCAUGGCAAAUGAAAGACCUACAGGCCAUUAAGCAAGAA	0.56	m6A	(Moderate confidence)
7357	CCCUGUCUUUUCCAGACCCCGGACUCCGGCCCCAAAACCUGUACA	0.558	m6A	(Moderate confidence)
6410	UUCCUCCGUUCAGCCUCCAAGGACUCCACCUCGCCUUCCAACUGU	0.557	m6A	(Low confidence)
8238	UGGCACGCAUAUGGCUGAAUAAACUAACAGGAGUCUAUAAAAGCG	0.556	m6A	(Low confidence)
2744	CUGGCAAGCCCCUCCCAUGAGGACCUACUACUACUCUCAGAGGCC	0.555	m6A	(Low confidence)
2833	CAAAACCCAGCAAACCCCGGGAACAAUUAAGUUCCUAGGGCAAAU	0.555	m6A	(Low confidence)
101	UCCCGCCUGUGGUGCCUCCUGAACUGCGUCCGCCGUCUAGGUAAG	0.554	m6A	(Low confidence)
8380	UCCCGCCUGUGGUGCCUCCUGAACUGCGUCCGCCGUCUAGGUAAG	0.554	m6A	(Low confidence)
1465	UGUCAGACCUGGACCCCCAAAGACAAAACCAAAGUGUUAGUUGUC	0.553	m6A	(Low confidence)
1455	GUUGCGGGCUUGUCAGACCUGGACCCCCAAAGACAAAACCAAAGU	0.552	m6A	(Low confidence)
5189	AUACCUGGGGUGCCAAUCAUGGACCUGCCCCUAUACAGGAGCCGU	0.547	m6A	(Low confidence)
6970	CAGCCCACUUCCCAGGGUUUGGACAGAGUCUUCUUUUCGGAUACC	0.541	m6A	(Low confidence)
7984	GCUUAGAGCCUCCCAGUGAAAAACAUUUCCGCGAAACAGAAGUCU	0.538	m6A	(Low confidence)
7929	UUUAACGAAAAAGAGGCAGAUGACAAUGACCAUGAGCCCCAAAUA	0.535	m6A	(Low confidence)
2479	AACUACACUAGCCCACUUACAAACUAUAGACCUUAAAGACGCCUU	0.534	m6A	(Low confidence)
1000	CAGUUUGACCCCACUGCCAAAGACCUCCAAGACCUCCUGCAGUAC	0.534	m6A	(Low confidence)
1228	GCCCUGCCAGGGAGUGCCAAAGACCCUUCCUGGGCCUCUAUCCUC	0.534	m6A	(Low confidence)
3602	CGGGCAGCCUAUAUUCUCUGGGACAAGCAUAUAUUGUCACAAAGA	0.529	m6A	(Low confidence)

## Sheet: Table S2
Table S2. Primers of MeRIP-qPCR for HTLV-1 RNAs.
MeRIP-qPCR	Sequence (5'-3')
m6A-1_F	CAAATCAGCCGTGCTTCCGGT
m6A-1_R	TCTTGACATAGGGGGCATGGCC
m6A-2_F	TGCCCCCTATGTCAAGACCCAAC
m6A-2_R	GCATCTTCCTCTGGCTCTGGTTCT
m6A-3_F	CAGGTTGACACCCAGACCAGC
m6A-3_R	CAAGGCTATCGGAAGGACTGTCA
m6A-4_F	AGGCCCTGTCACAGAACTGC
m6A-4_R	GTGCCAGTGAGGGTCAGCATAA
m6A-5_F	AACGGGCCGAACTTCTCGGA
m6A-5_R	CTAGGGCAAGGGTCCGAAGGT
m6A-6_7_F	ACTAATCACCCCTGTCCTGCAGC
m6A-6_7_R	GTGGTTGCCCCTTGCAATGTG
m6A-8_F	GCCGCAAAAATAACCCACAACAT
m6A-8_R	GTAATGTCGCCTTGCCAGATGT
m6A-9_F	TGTGTACCTCCCTTGCTATTCGC
m6A-9_R	GCCATTAGAGCGTTCTACAAGTCC
m6A-10_F	GACCTACCCATGGATAATGCCCT
m6A-10_R	CATCGGGTTTTGTGGCAGTTGGT
m6A-11_12_F	CGATCCCAGAGACACATTCCCTC
m6A-11_12_R	CCTCCTGTGGTCCTTTCCACTG
m6A-13_F	GCCTCCTACATGAGGTGGACAAAG
m6A-13_R	GCATACTGCGCAATTTTGAGTAGA
m6A-14_15_F	CGGATACCCAGTCTACGTGTTTGG
m6A-14_15_R	CAGTAGGGCGTGACGATGTAGGC
m6A-16_F	CTCCCTTACCACAGGGGCC
m6A-16_R	ACGGGTGCCCTAACAGGC
m6A-17_18_F	AGAAGTCTGAAAAGGTCAGGGCC
m6A-17_18_R	CTAGCCTGAGCCGGTGCTG
m6A-19_F	TCCCCATGTTTGTCAAGCCGC
m6A-19_R	ATTCAGCCATATGCGTGCCATG

## Sheet: Table S3
Table S3. Primers of RT-qPCR.
RT-qPCR	Sequence (5'-3')
YTHDF2_F	TCTGGAAAAGGCTAAGCAGGTG
YTHDF2_R	CCACGACCTTGACGTTCCTT
Gag_F	AGCCCCCAGTTTATGCAGACC
Gag_R	GAGGGAGGAGCAAAGGTACTG
Tax_F	ATGGCCCACTTCCCAGGGTT
Tax_R	CCGAACATAGTCCCCCAGAG
GAPDH_F	GAACATCATCCCTGCCTCTACT
GAPDH_R	GGTCCACCACTGACACGTT
HBZ_F	ATGGCGGCCTCAGG
HBZ_R	TTCTAAGGATAGCAAACCGT
